# Supplementary material for: Dephosphorylation of Caveolin-1 Controls C-X-C Motif Chemokine Ligand 10 Secretion in Mesenchymal Stem Cells to Regulate the Process of Wound Healing
Source: Front Cell Dev Biol. 2021 Nov 1;9:725630. doi: 10.3389/fcell.2021.725630 (PMC8592036; doi:10.3389/fcell.2021.725630)
Supplement: Supplementary file 2 [file Table_1.XLSX]

## Sheet: Sheet1
Figure 1A	Relative ratio																	Figure 1B	CXCL10 in supernatant
		1	2	3	4	5	6	7	8	9	10	11	12	13	14	15			GMSC	SMSC
		CCL11	sICAM-1	IFN-γ	IL-1ra	IL-6	CXCL10	CXCL1	M-CSF	MCP-1	MCP-5	CXCL2	SDF-1	CCL17	TIMP-1	TNF-α			19.4955	17.4788
	GMSC	0.440802	0.132996	0.0271348	0.856074	1.15887	0.548792	0.987276	0.62471	1.33214	0.144712	0.145805	0.023877	0.135295	0.952599	0.0728513			20.8401	11.4284
		0.485389	0.120659	0.0242442	0.776987	1.03169	0.511661	0.904601	0.561246	1.21545	0.135795	0.138735	0.0236909	0.12792	0.897422	0.0696462			19.0654	9.53268
		0.489811	0.135247	0.0263032	0.867379	1.1021	0.508021	1.00778	0.62996	1.27391	0.153583	0.155688	0.025703	0.142954	1.007	0.0755613			25.2538	11.9158
	SMSC	0.00342025	0.0415748	0.00342025	0.0660487	0.968849	0.0989086	0.648752	0.400255	1.10573	0.0474405	0.0299741	0.198282	0.0160131	1.04282	0.0374031			26.0619	16.9705
		0.00348757	0.0423931	0.00348757	0.0673487	0.987918	0.100855	0.661521	0.408133	1.1275	0.0483743	0.0305641	0.202185	0.0163283	1.06334	0.0381393			18.7888	21.6172
		0.00335601	0.040794	0.00335601	0.0648083	0.950654	0.097051	0.636568	0.392738	1.08497	0.0465496	0.0294112	0.194559	0.0157123	1.02323	0.0367007			18.3847	15.7583
																			17.5766	15.7583
																			23.4355	14.7482
Figure 3B	CXCL10 in supernatant								Figure 3D	CXCL10 in supernatant						Figure 3F	CXCL10 in supernatant			Figure 3H	CXCL10 in supernatant
	PP2 concentration (μM)	0	1	5	10	20				H2O2 concentration (μM)	0	2	4	6			GMSC	Cav-/-GMSC			Con SiRNA	Cav-1 SiRNA
		16.9705	23.0314	20.203	56.1643	118.794					18.7392	11.0874	10.9312	11.5558			27.145	53.3375			166.636	330.724
		20	19.3949	19.3949	50.5075	110.308					19.0654	6.00321	12.7102	4.76634			11.4284	64.7891			162.147	322.055
		17.4766	33.3644	34.9532	98.5044	212.897					18.271	11.1215	7.9439	6			15.1258	66.6699			220.273	491.424
																	11.5965	63.8415			163.477	592.866
																	13.6133
																	25.2538
																	26.0619
																	22.4253
Figure 4B	CXCL10 in supernatant						Figure 4D	CXCL10 in supernatant
	GMSC	MRL/Lpr						Con SiRNA	Fas SiRNA
	18.3801	6.3611						120.243	113.528
	13.5725	4.55825						120.243	113.528
	19.8518	6.7226						240.032	100.312
	22.2556	1.94966						260.256	120.296
	17.4788							260.012	100.325
	18.8233
	24.2014
	16.8065
	17.4788
	21.8484
Figure 5B	CXCL10 in supernatant
	Con SiRNA	Fap-1 SiRNA
	209.492	135.5
	196.171	194.959
	194.959	191.524
	214.06	215.701
	255.5	212.829
	217.384	177.382
	266.846	112.623
Figure 6A	CXCL10 in supernatant									Figure 6D	CXCL10 in supernatant					Figure 6E	CXCL10 in supernatant
	IFN-γ concentration ng/ml	0	10	20	50	100	200				Control	TNF-α +	MRL/Lpr	MRL/Lpr TNF+			ConSiRNA	ConSiRNA TNF-α+	Fap-1 SIRNA	Fap-1 SIRNA TNF-α+
		11.709	131.141	181.099	443.381	430.891	412.157				14.0508	486.86	1.52666	189.252			223.775	805.59	166.495	491.727
		12.4896	128.018	187.344	430.891	474.605	374.688				22.9496	493.309	1.8233	205.84			212.834	766.203	173.056	494.905
		14.8314	137.386	193.589	530.808	343.464	530.808				23.2979	534.829	2.80108	181.775			230.273	828.984	193.056	490.905
	CXCL10 in supernatant
	TNF-α concentration ng/ml	0	10	20	50	100	200
		11.5153	282.125	587.281	595.223	596.216	665.506
		12.6457	224.344	470.702	472.263	651.02	800
		12.649	379.469	379.469	632.448	632.448	632.448
Figure 7D	Original wound area (100%)
		Control				PP2
	Day0	100	100	100	100	100	100	100	100
	Day7	29.2889	25.8	32.7556	23.2444	30.1778	25.4889	23.8667	22.8667
	Day9	11.8667	9.64444	13.6444	10.1556	6.77778	8.37778	6.35556	8.35556
	Day11	5.26667	3.66667	4.15556	8.77778	0.844444	0	0	0.23
	Day14	0.266667	0.088889	0.204	0	0.133333	0	0	0
Figure S2	Fold change (relative to GMSC)
	p-Cav-1/β-actin		p-Cav-1/Cav-1
	GMSC	SMSC	GMSC	SMSC
	1	1.42939	1	1.42069
	1	1.62965	1	1.19096
	1	2.6892	1	1.85089
Figure 5B	Collagen deposition (%)
	Control	PP2
	54.4325	27.7007
	58.7676	6.00698
	35.6368	9.68435
	52.4018	9.25262
